# Supplementary material for: Urbanization alters soil trace metal enrichment and health risks in the black soil Region of Northeast China
Source: PLoS One. 2026 Apr 6;21(4):e0346565. doi: 10.1371/journal.pone.0346565 (PMC13052887; doi:10.1371/journal.pone.0346565)
Supplement: S1 File — (ZIP) [file pone.0346565.s001.zip]

Archive with 9 entries (8 files):
- S1-S8/
- S1-S8/S1.xlsx
- S1-S8/S2.xlsx
- S1-S8/S3.xlsx
- S1-S8/S4.xlsx
- S1-S8/S5.xlsx
- S1-S8/S6.xlsx
- S1-S8/S7.xlsx
- S1-S8/S8.xlsx
