# Supplementary material for: Urbanization alters soil trace metal enrichment and health risks in the black soil Region of Northeast China
Source: PLoS One. 2026 Apr 6;21(4):e0346565. doi: 10.1371/journal.pone.0346565 (PMC13052887; doi:10.1371/journal.pone.0346565)
Supplement: S1 File — (ZIP) [file pone.0346565.s001.zip › S1-S8/S1.xlsx]

## Sheet: Sheet1
	S1 Model exposure parameters of health risk assessment
	Factor	IngR	InhR	EF	ED	CF	AT(Carcinogenicity)	AT(Non-carcinogenic)	BW	PET	SA	SL	ABS
	Adults	100	14.5	350	30	1×10-6	365×70	365×30	61.8	1.36 × 109	5700	0.07	0.001
	Children	200	7.5	350	6	1×10-6	365×70	365×30	15.9	1.36 × 109	2800	0.2	0.03
