# Supplementary material for: Urbanization alters soil trace metal enrichment and health risks in the black soil Region of Northeast China
Source: PLoS One. 2026 Apr 6;21(4):e0346565. doi: 10.1371/journal.pone.0346565 (PMC13052887; doi:10.1371/journal.pone.0346565)
Supplement: S1 File — (ZIP) [file pone.0346565.s001.zip › S1-S8/S2.xlsx]

## Sheet: Sheet1
	S2 Reference doses and slope coefficient of different exposure pathways for trace metals
	PTEs	Respiratory inhalation		Oral ingestion		Dermal contact
		RfD (mg/kg*day)	SFi	RfD (mg/kg*day)	SFd	RfD (mg/kg*day)	SFo
	Cd	1e-05	20	0.001	0.51	1e-05	6.3
	Cu	0.0206	/	0.02	/	0.0054	/
	Pb	0.0035	4.20E−02	0.0035	0.0085	0.000525	0.017
	Zn	0.3	/	0.3	/	0.06	/
	As	0.0003	15.1	0.0003	1.5	0.000123	3.66
	Hg	0.3	/	0.3	/	0.06	/
	Ni	0.0206	0.84	0.02	/	0.0054	/
	Cr	2.86e-05	42	0.003	0.5	6e-05	20
	V	5e-05	/	0.007	/	0.000182	/
	Co	6.00E− 06	/	3.00E− 04	/	3.00E− 04	/
	Ba	1.4e-05	/	0.2	/	0.014	/
	Mo	/	/	0.005	/	0.0019	/
	Sb	/	/	0.0004	/	8e-06	/
	Sr	/	/	0.6	/	0.12	/
	Tl	/	/	0.0004	/	/	/
	Ag	/	/	0.005	/	/	/
	/：No data.
