# Supplementary material for: Urbanization alters soil trace metal enrichment and health risks in the black soil Region of Northeast China
Source: PLoS One. 2026 Apr 6;21(4):e0346565. doi: 10.1371/journal.pone.0346565 (PMC13052887; doi:10.1371/journal.pone.0346565)
Supplement: S1 File — (ZIP) [file pone.0346565.s001.zip › S1-S8/S3.xlsx]

## Sheet: Sheet1
	S3 Statistics of heavy metal concentrations in black soil of Arongqi Urban farming transition zone
		Cd	Cu	Pb	Zn	As	Hg	Ni	Cr	Sb	Ba	Co	Mo	Sr	V	Tl	Ag	pH	Som
	Area MAX. (mg/kg)	0.17	19.09	30.33	84.16	16.19	0.06	124.5	178.64	1.44	1500	43.45	4.96	1100	187.08	0.94	0.22	7.11	4.92
	Area MIN. (mg/kg)	0.08	4.98	21.37	36.46	2.74	0.01	1.97	9.84	0.34	356.81	3.93	0.73	133.71	26	0.56	0.07	5.11	0.92
	Area Avg. (mg/kg)	0.11	13.25	25.96	59.48	7.72	0.02	16.2	27.54	0.62	937.9	12.68	1.69	388.7	75.16	0.65	0.11	6.65	2.5
	CV	0.16	0.26	0.09	0.15	0.47	0.4	1.47	1.16	0.42	0.29	0.72	0.47	0.55	0.65	0.1	0.26	0.06	0.38
	SD. (mg/kg)	0.02	3.47	2.39	9.01	3.65	0.01	23.8	31.84	0.26	271.41	9.08	0.79	215.54	48.87	0.06	0.03	0.43	0.94
	Urbanizing Zone (Avg)	0.11	12.11	25.24	59.56	6.41	0.03	7.85	18.68	0.52	955.17	12.03	1.78	305.64	57.38	0.66	0.12	6.64	25.42
	Peri-urban Arable Land (Avg)	0.11	13.68	26.02	60.07	7.31	0.02	28.63	39.95	0.63	868.73	11.64	1.68	425.09	89.09	0.65	0.12	6.53	26.82
	Urban (Avg)	0.1	14.33	26.94	58.47	10.29	0.02	10.07	22.22	0.75	1015.75	15.19	1.57	458.72	80.96	0.63	0.1	6.84	21.71
	Urbanizing Zone (CV)	0.2	0.3	0.1	0.22	0.47	0.48	0.61	0.46	0.39	0.21	0.88	0.31	0.44	0.54	0.13	0.32	0.06	0.39
	Peri-urban Arable Land (CV)	0.12	0.24	0.08	0.1	0.36	0.11	1.2	1.18	0.45	0.33	0.53	0.24	0.45	0.57	0.05	0.19	0.08	0.36
	Urban (CV)	0.04	0.19	0.08	0.05	0.41	0.25	0.47	0.45	0.28	0.3	0.62	0.83	0.62	0.69	0.06	0.17	0.03	0.31
	Regional background value(mg/kg)	0.05	14.1	17.2	59.1	7.5	0.04	19.5	41.4	0.96	542	10.1	0.8	238	49.7	0.86	0.07	/	/
	Hailun China (Yang et al., 2024)	0.07	17.78	20.23	52.05	9.14	0.03	23.65	42.46	/	/	/	/	/	/	/	/	/	/
	Jebba Area (Oyebamiji et al., 2024)	0.01	7.18	8.61	11.23	1.12	0	6.04	56.39	8.61	85.42	6.42	7.1	13.73	25.74	0.11	0.01	/	/
	Changchun China(Yang et al., 2011)	0.13	29.4	35.4	90	12.5	0.12		66	/	/	/	/	/	/	/	/	/	/
	Oklahoma(Beattie et al., 2017)	4.14	4.27	76.39	711.18	1.28	/	2.36	3.23	/	/	0.12	/	/	4.97	/	/	/	/
	/：No data.
