# Supplementary material for: Urbanization alters soil trace metal enrichment and health risks in the black soil Region of Northeast China
Source: PLoS One. 2026 Apr 6;21(4):e0346565. doi: 10.1371/journal.pone.0346565 (PMC13052887; doi:10.1371/journal.pone.0346565)
Supplement: S1 File — (ZIP) [file pone.0346565.s001.zip › S1-S8/S4.xlsx]

## Sheet: Sheet1
	S4 Evaluation Results of Heavy Metal Enrichment Factors in black soil of Arongqi Urban farming transition zone
		EF(Cd)	EF(Cu)	EF(Pb)	EF(Zn)	EF(As)	EF(Hg)	EF(Ni)	EF(Cr)	EF(Sb)	EF(Ba)	EF(Co)	EF(Mo)	EF(Sr)	EF(V)	EF(Tl)	EF(Ag)	PLI
	Urbanizing Zone	1.18	0.49	0.83	0.57	0.48	0.37	0.23	0.25	0.3	1	0.53	1.29	0.7	0.61	0.44	0.94	0.95
	Peri-urban Arable Land	1.24	0.56	0.93	0.62	0.54	0.3	0.85	0.55	0.35	0.99	0.65	1.25	1.08	1	0.46	1.02	1.09
	Urban	1.22	0.67	1.04	0.64	0.91	0.35	0.37	0.34	0.52	1.22	0.87	0.98	1.17	0.98	0.47	0.92	1.22
	Area	1.21	0.56	0.94	0.61	0.61	0.34	0.49	0.39	0.38	1.05	0.66	1.02	0.96	0.85	0.45	0.96	1.03
	/：No data.
