# Supplementary material for: Urbanization alters soil trace metal enrichment and health risks in the black soil Region of Northeast China
Source: PLoS One. 2026 Apr 6;21(4):e0346565. doi: 10.1371/journal.pone.0346565 (PMC13052887; doi:10.1371/journal.pone.0346565)
Supplement: S1 File — (ZIP) [file pone.0346565.s001.zip › S1-S8/S5.xlsx]

## Sheet: Sheet1
	S5 Non-carcinogenic health risks to children and adults from different pathways in urban farming transition zone soils.
		Adult				Children
		HQing	HQinh	HQder	HQΣ	HQing	HQinh	HQder	HQΣ
	Cd	0.000166	1.22e-11	6.62e-05	0.000232	0.000258	1.9e-11	1.9e-11	0.000258
	Cu	0.00103	7.34e-13	1.52e-05	0.00104	0.0016	1.14e-12	4.35e-12	0.0016
	Pb	0.0115	8.46e-12	0.000306	0.0118	0.0402	1.32e-11	8.77e-11	0.0402
	Zn	0.000308	2.26e-10	6.14e-06	0.000314	6.2e-05	3.52e-13	1.76e-12	6.2e-05
	As	0.0399	2.93e-11	0.000388	0.0403	0.062	4.56e-11	1.11e-10	0.062
	Hg	1.15e-07	8.48e-17	2.3e-09	1.18e-07	1.79e-07	1.32e-16	6.59e-16	1.79e-07
	Ni	0.00126	8.97e-13	1.86e-05	0.00128	0.00195	1.39e-12	5.32e-12	0.00195
	Cr	0.0142	1.1e-09	0.00284	0.0171	0.0221	1.71e-09	8.14e-10	0.0221
	Sb	0.0024	/	0.000479	0.00288	0.00373	/	1.37e-10	0.00373
	Ba	0.00728	7.64e-08	0.000415	0.00769	0.0113	1.19e-07	1.19e-10	0.0113
	Co	0.0656	2.41e-09	0.000262	0.0658	0.102	3.75e-09	7.49e-11	0.102
	Mo	0.000524	/	5.51e-06	0.00053	0.000815	/	1.58e-12	0.000815
	Sr	0.00101	/	2.01e-05	0.00103	0.00156	/	5.75e-12	0.00156
	V	0.0167	1.72e-09	0.00256	0.0192	0.0259	2.67e-09	7.33e-10	0.0259
	Ag	3.55e-05	/	/	3.55e-05	5.52e-05	/	/	5.52e-05
	Tl	0.00251	/	/	0.00251	0.0039	/	/	0.0039
	HI	0.164	8.19e-08	0.00738	0.172	0.277	1.27e-07	2.11e-09	0.277
	/：No data
