# Supplementary material for: Urbanization alters soil trace metal enrichment and health risks in the black soil Region of Northeast China
Source: PLoS One. 2026 Apr 6;21(4):e0346565. doi: 10.1371/journal.pone.0346565 (PMC13052887; doi:10.1371/journal.pone.0346565)
Supplement: S1 File — (ZIP) [file pone.0346565.s001.zip › S1-S8/S6.xlsx]

## Sheet: Sheet1
	S6 Carcinogenic health risk and risk pathway of adults in urban farming transition zone.
		（Urban farming transition zone）Adult					Urbanizing Zone （Adult ）						Peri-urban Arable Land （Adult ）					Urban（Adult ）
		CRing	CRinh	CRder	CRΣ		Cring		Crinh	Crder	CRΣ		Cring	Crinh	Crder	CRΣ		Cring	Crinh	Crder	CRΣ
	Cd	3.62e-08	1.52e-16	1.79e-09	3.8e-08			3.74e-08	1.56e-16	1.84e-09	3.92e-08		3.66e-08	1.53e-16	1.8e-09	3.84e-08		3.4e-08	1.42e-16	1.68e-09	3.57e-08
	Pb	1.47e-07	7.73e-17	1.17e-09	1.48e-07		1.43e-07		7.52e-17	1.14e-09	1.44e-07		1.47e-07	7.75e-17	1.17e-09	1.48e-07		1.52e-07	8.02e-17	1.22e-09	1.53e-07
	As	7.7e-06	8.26e-15	7.49e-08	7.77e-06		6.39e-06		6.86e-15	6.22e-08	6.45e-06		7.29e-06	7.82e-15	7.1e-08	7.36e-06		1.03e-05	1.1e-14	9.99e-08	1.04e-05
	Ni	/	9.65e-16		9.65e-16		/		4.67e-16	/	4.67e-16		/	1.7e-15	/	1.7e-15		/	6e-16	/	6e-16
	Cr	9.16e-06	8.2e-14	1.46e-06	1.06e-05		6.21e-06		5.56e-14	9.91e-07	7.2e-06		1.33e-05	1.19e-13	2.12e-06	1.54e-05		7.39e-06	6.62e-14	1.18e-06	8.57e-06
	CRI	1.7e-05	9.15e-14	1.54e-06	1.86e-05		1.28e-05		6.32e-14	1.06e-06	1.39e-05		2.08e-05	1.29e-13	2.19e-06	2.3e-05		1.78e-05	7.8e-14	1.28e-06	1.91e-05
	/：No data.
