# Supplementary material for: Urbanization alters soil trace metal enrichment and health risks in the black soil Region of Northeast China
Source: PLoS One. 2026 Apr 6;21(4):e0346565. doi: 10.1371/journal.pone.0346565 (PMC13052887; doi:10.1371/journal.pone.0346565)
Supplement: S1 File — (ZIP) [file pone.0346565.s001.zip › S1-S8/S7.xlsx]

## Sheet: Sheet1
	S7 Carcinogenic health risk and risk pathway of children in the transition zone of urban farming.
		（Urban farming transition zone）Children					Urbanizing Zone （Children）					Peri-urban Arable Land （Children）					Urban（Children）
		CRing	CRinh	CRder	CRΣ		Cring	Crinh	Crder	CRΣ		Cring	Crinh	Crder	CRΣ		Cring	Crinh	Crder	CRΣ
	Cd	5.64e-08	1.62e-15	5.85e-08	1.15e-07		5.81e-08	1.68e-15	6.03e-08	1.18e-07		5.69e-08	1.64e-15	5.9e-08	1.16e-07		5.29e-08	1.52e-15	5.48e-08	1.08e-07
	Pb	2.28e-07	8.29e-16	3.83e-08	2.66e-07		2.22e-07	8.06e-16	3.73e-08	2.59e-07		2.29e-07	8.31e-16	5.9e-08	2.88e-07		2.37e-07	8.6e-16	3.98e-08	2.77e-07
	As	1.2e-05	8.86e-14	2.45e-06	1.44e-05		9.94e-06	7.36e-14	2.04e-06	1.2e-05		1.13e-05	8.39e-14	3.97e-08	1.14e-05		1.6e-05	1.18e-13	3.27e-06	1.92e-05
	Ni	/	1.03e-14	/	1.03e-14		/	5.01e-15	/	5.01e-15		/	1.83e-14	/	1.83e-14		/	6.43e-15	/	6.43e-15
	Cr	1.42e-05	8.79e-13	4.78e-05	6.21e-05		9.65e-06	5.96e-13	3.24e-05	4.21e-05		2.07e-05	1.28e-12	2.14e-06	2.28e-05		1.15e-05	7.1e-13	3.86e-05	5.01e-05
	CRI	2.65e-05	9.81e-13	5.04e-05	7.69e-05		1.99e-05	6.77e-13	3.46e-05	5.44e-05		3.23e-05	1.38e-12	2.3e-06	3.46e-05		2.77e-05	8.36e-13	4.2e-05	6.97e-05
	/：No data.
