# Supplementary material for: Urbanization alters soil trace metal enrichment and health risks in the black soil Region of Northeast China
Source: PLoS One. 2026 Apr 6;21(4):e0346565. doi: 10.1371/journal.pone.0346565 (PMC13052887; doi:10.1371/journal.pone.0346565)
Supplement: S1 File — (ZIP) [file pone.0346565.s001.zip › S1-S8/S8.xlsx]

## Sheet: Sheet1
	S8 The rotated component matrix of trace metals in the transition zone of urban farming
	Elements	1	2	3	4
	Sb	0.948	-0.017	-0.008	-0.007
	As	0.929	0	0.127	0.039
	Cu	0.807	0.482	0.153	0.097
	Zn	0.243	0.889	-0.035	0.206
	Ag	-0.332	0.865	0.068	0.177
	Pb	0.422	0.726	-0.276	-0.107
	Cr	0.125	-0.041	0.976	-0.057
	Ni	0.049	-0.05	0.973	-0.074
	Cd	0.042	0.148	-0.04	0.9
	Hg	0.392	0.229	0.021	0.672
	Tl	-0.445	-0.087	-0.176	0.663
	Variance contribution (%)	33.256	23.505	15.735	12.735
	Eigenvalues	3.658	2.586	1.731	1.401
	/：No data.
